# Supplementary material for: Coinfection rates of avian blood parasites increase with latitude in parapatric host species
Source: Parasitology. 2023 Jan 4;150(4):329–36. doi: 10.1017/S0031182022001792 (PMC10090641; doi:10.1017/S0031182022001792)
Supplement: Supplementary file 1 [file S0031182022001792sup.zip]

Archive with 2 entries (2 files):
- S0031182022001792sup001.xls
- S0031182022001792sup002.docx
