# Supplementary material for: Coinfection rates of avian blood parasites increase with latitude in parapatric host species
Source: Parasitology. 2023 Jan 4;150(4):329–36. doi: 10.1017/S0031182022001792 (PMC10090641; doi:10.1017/S0031182022001792)
Supplement: Supplementary file 1 [file S0031182022001792sup.zip › S0031182022001792sup001.xls]

## Sheet: StarkloffGalen_SuppTable1
Sample	ID	Museum Collection	Species	Region	Sample type	Year	Latitude (degrees)	Longitude (degrees)	Elevation (in m)	Parasite1	Parasite2	Parasite3	Parasite4
1	AMNH-13295	American Museum of Natural History	bicknelli	Adirondacks	blood	1993	44.3658	-73.9026	1300	L_CATUST11
2	AMNH-13296	American Museum of Natural History	bicknelli	Adirondacks	blood	1993	44.3658	-73.9026	1300	L_CATUST11
3	AMNH-13318	American Museum of Natural History	bicknelli	Adirondacks	blood	1995	44.1515	-73.9792	950	L_POEHUD01
4	AMNH-13319	American Museum of Natural History	bicknelli	Adirondacks	blood	1995	44.1515	-73.9792	950	P_BT7	L_CATUST11
5	AMNH-13322	American Museum of Natural History	bicknelli	Adirondacks	blood	1995	44.2347	-73.7104	1100	L_CATUST11
6	ZT-574	New York State Museum	bicknelli	Adirondacks	blood	2008	44.1614	-73.9266	1051	L_CATUST11
7	ZT-576	New York State Museum	bicknelli	Adirondacks	blood	2008	44.1614	-73.9266	1051	P_BT7	L_CATBIC03
8	ZT-577	New York State Museum	bicknelli	Adirondacks	blood	2008	44.1614	-73.9266	1051	L_CATUST11
9	ZT-579	New York State Museum	bicknelli	Adirondacks	blood	2008	44.0892	-73.8163	1411	L_CATUST11
10	ZT-580	New York State Museum	bicknelli	Adirondacks	blood	2008	44.0892	-73.8163	1411	L_CATUST11
11	ZT-599	New York State Museum	bicknelli	Adirondacks	blood	2008	44.2186	-73.8602	1247	P_PADOM11	L_CATMIN07
12	ZT-573	New York State Museum	bicknelli	Adirondacks	blood	2008	44.1614	-73.9266	1051
13	ZT-800	New York State Museum	bicknelli	Adirondacks	blood	2008	44.2186	-73.8602	1247
14	ZO-10926	New York State Museum	bicknelli	Adirondacks	tissue	2009	44.2186	-73.8602	1247	L_CATUST11
15	ZO-10928	New York State Museum	bicknelli	Adirondacks	tissue	2009	44.2186	-73.8602	1247	L_CATUST11
16	ZO-10929	New York State Museum	bicknelli	Adirondacks	tissue	2009	44.2186	-73.8602	1247	L_CATUST11
17	ZO-10930	New York State Museum	bicknelli	Adirondacks	tissue	2009	44.2186	-73.8602	1247	L_CATUST11
18	ZO-10982	New York State Museum	bicknelli	Adirondacks	tissue	2009	44.1614	-73.9266	1051	L_CATMIN08
19	ZT-937	New York State Museum	bicknelli	Adirondacks	blood	2009	44.0892	-73.8163	1411	L_CATUST11
20	ZT-947	New York State Museum	bicknelli	Adirondacks	blood	2009	44.0892	-73.8163	1411	L_CATBIC06
21	ZO-11250	New York State Museum	bicknelli	Adirondacks	tissue	2011	44.2186	-73.8602	1247	L_CATUST11
22	ZO-11251	New York State Museum	bicknelli	Adirondacks	tissue	2011	44.2186	-73.8602	1247	L_CATMIN02	L_CATUST11
23	ZO-11253	New York State Museum	bicknelli	Adirondacks	tissue	2011	44.2186	-73.8602	1247	P_BT7	L_CATUST11
24	ZT-874	New York State Museum	bicknelli	Adirondacks	blood	2011	44.0892	-73.8163	1411	L_CATUST11
25	ZT-875	New York State Museum	bicknelli	Adirondacks	blood	2011	44.0892	-73.8163	1411
26	DOT-23246 (PRS4426)	American Museum of Natural History	minimus	Alaska	blood	2016	63.3239	-148.232	766	L_CATUST11	L_CATUST09	H_POEATR01
27	DOT-23261 (PRS4441)	American Museum of Natural History	minimus	Alaska	blood	2016	63.0388	-147.004	937	L_CATGUT02	L_CATMIN01
28	DOT-23270 (PRS4450)	American Museum of Natural History	minimus	Alaska	blood	2016	63.0762	-146.224	1142	L_CATGUT02
29	DOT-23272 (PRS4452)	American Museum of Natural History	minimus	Alaska	blood	2016	63.0762	-146.224	1142	L_CATMIN01
30	DOT-23331 (SCG265)	American Museum of Natural History	minimus	Alaska	blood	2016	63.3239	-148.232	766	L_CATMIN02	L_CATUST11	H_POEATR01	H_COLL2
31	DOT-23341 (SCG275)	American Museum of Natural History	minimus	Alaska	blood	2016	63.0388	-147.004	937	L_CATGUT02	L_CATMIN04	H_POEATR01	L_CATUST09
32	DOT-23688 (GFB3815)	American Museum of Natural History	minimus	Alaska	tissue	2017	63.325	-148.232	762	L_CATGUT02
33	DOT-23700 (GFB3829)	American Museum of Natural History	minimus	Alaska	tissue	2017	63.325	-148.232	762	L_CATMIN01
34	DOT-23726 (GFB3855)	American Museum of Natural History	minimus	Alaska	tissue	2017	63.0389	-147.004	924	L_CATGUT02
35	DOT-23730 (GFB3859)	American Museum of Natural History	minimus	Alaska	tissue	2017	63.0389	-147.004	924	L_CATGUT02	L_CATMIN04
36	DOT-23734 (GFB3863)	American Museum of Natural History	minimus	Alaska	tissue	2017	63.0389	-147.004	924	L_CATUST11	L_CATUST09
37	DOT-23759 (JEL251)	American Museum of Natural History	minimus	Alaska	tissue	2017	65.289	-149.291	482	L_CATUST09
38	DOT-23779 (JEL271)	American Museum of Natural History	minimus	Alaska	tissue	2017	63.325	-148.232	924	L_CATMIN01
39	DOT-23798 (JEL290)	American Museum of Natural History	minimus	Alaska	tissue	2017	63.0389	-147.004	924	L_CATUST11	L_CATUST09
40	DOT-23799 (JEL291)	American Museum of Natural History	minimus	Alaska	tissue	2017	63.0389	-147.004	924	L_CATGUT02	L_CATMIN04
41	DOT-23800 (JEL292)	American Museum of Natural History	minimus	Alaska	tissue	2017	63.0389	-147.004	924	L_CATGUT02	L_CATMIN04
42	DOT-23847 (PRS4511)	American Museum of Natural History	minimus	Alaska	tissue	2017	63.325	-148.232	762	L_CATUST11	L_CATUST09
43	DOT-23848 (PRS4512)	American Museum of Natural History	minimus	Alaska	tissue	2017	63.325	-148.232	762	L_CATUST09	H_POEATR01
44	DOT-23849 (PRS4513)	American Museum of Natural History	minimus	Alaska	tissue	2017	63.325	-148.232	762	L_CATGUT02	L_CATUST11
45	DOT-23854 (PRS4518)	American Museum of Natural History	minimus	Alaska	tissue	2017	63.325	-148.232	762	L_CATGUT02	L_CATMIN06
46	DOT-23855 (PRS4519)	American Museum of Natural History	minimus	Alaska	tissue	2017	63.0389	-147.004	924	L_CATUST11	L_CATUST09	H_COLL2	H_POEATR01
47	DOT-23870 (PRS4534)	American Museum of Natural History	minimus	Alaska	tissue	2017	63.0389	-147.004	924	L_CATUST11	H_COLL2
48	DOT-23871 (PRS4535)	American Museum of Natural History	minimus	Alaska	tissue	2017	63.0389	-147.004	924	L_CATUST11	L_CATGUT02	L_CATMIN01	H_COLL2
49	DOT-23879 (PRS4543)	American Museum of Natural History	minimus	Alaska	tissue	2017	63.0389	-147.004	924	L_CATGUT02
50	AMNH-13283	American Museum of Natural History	bicknelli	Catskills	blood	1993	41.9986	-74.3864	1195	P_CATUST05	L_CATUST11
51	AMNH-13284	American Museum of Natural History	bicknelli	Catskills	blood	1993	41.9986	-74.3864	1195	L_CATUST11
52	DOT-13290	American Museum of Natural History	bicknelli	Catskills	blood	1993	42.2698	-74.1224	1180	L_CATUST11
53	DOT-13292	American Museum of Natural History	bicknelli	Catskills	blood	1993	42.0731	-74.2326	1140	L_CATUST11
54	DOT-13293	American Museum of Natural History	bicknelli	Catskills	blood	1993	42.0731	-74.2326	1140	L_CATMIN07
55	DOT-13294	American Museum of Natural History	bicknelli	Catskills	blood	1993	42.0731	-74.2326	1140	L_CATMIN07
56	AMNH-13289	American Museum of Natural History	bicknelli	Catskills	blood	1993	42.2698	-74.1224	1180
57	AMNH-13291	American Museum of Natural History	bicknelli	Catskills	blood	1993	42.0731	-74.2326	1140
58	DOT-13282	American Museum of Natural History	bicknelli	Catskills	blood	1993	42.1778	-74.2306	1210
59	AMNH-13300	American Museum of Natural History	bicknelli	Catskills	blood	1994	42.271	-74.1502	1180	L_CATMIN07
60	DOT-13301	American Museum of Natural History	bicknelli	Catskills	blood	1994	42.271	-74.1502	1180	L_CATMIN07
61	DOT-13302	American Museum of Natural History	bicknelli	Catskills	blood	1994	42.0731	-74.2326	1140	L_CATUST11
62	DOT-13303	American Museum of Natural History	bicknelli	Catskills	blood	1994	42.0731	-74.2326	1140	L_POEHUD01
63	DOT-13304	American Museum of Natural History	bicknelli	Catskills	blood	1994	42.0731	-74.2326	1140	L_CATMIN07
64	DOT-13315	American Museum of Natural History	bicknelli	Catskills	blood	1995	42.271	-74.1502	1180	L_CATMIN01
65	DOT-13316	American Museum of Natural History	bicknelli	Catskills	blood	1995	42.271	-74.1502	1180	L_CATUST11
66	DOT-13317	American Museum of Natural History	bicknelli	Catskills	blood	1995	42.2698	-74.1224	1180	L_CATUST11
67	ZT-561	New York State Museum	bicknelli	Catskills	blood	2008	42.131	-74.1499	1156	L_CATBIC04
68	ZT-562	New York State Museum	bicknelli	Catskills	blood	2008	42.131	-74.1499	1156	L_CATUST11
69	ZT-564	New York State Museum	bicknelli	Catskills	blood	2008	42.131	-74.1499	1156	L_CATUST11
70	ZT-565	New York State Museum	bicknelli	Catskills	blood	2008	42.131	-74.1499	1156	P_CATUST05	L_CATUST11
71	ZT-583	New York State Museum	bicknelli	Catskills	blood	2008	42.1778	-74.2306	1232	L_CATMIN07
72	ZT-584	New York State Museum	bicknelli	Catskills	blood	2008	42.1778	-74.2306	1232	L_CATUST11
73	ZT-586	New York State Museum	bicknelli	Catskills	blood	2008	42.1778	-74.2306	1232	L_CATUST11
74	ZT-587	New York State Museum	bicknelli	Catskills	blood	2008	42.1778	-74.2306	1232	L_CATMIN07
75	ZT-588	New York State Museum	bicknelli	Catskills	blood	2008	42.1258	-74.1293	1103	L_CATUST11
76	ZT-597	New York State Museum	bicknelli	Catskills	blood	2008	42.1258	-74.1293	1103	L_CATUST11
77	ZT-916	New York State Museum	bicknelli	Catskills	blood	2009	42.2698	-74.1081	1077	L_CATUST11
78	ZT-918	New York State Museum	bicknelli	Catskills	blood	2009	42.271	-74.1502	1077	P_CATUST05	L_CATUST11
79	ZT-923	New York State Museum	bicknelli	Catskills	blood	2009	42.1778	-74.2306	1232	L_CATMIN08
80	ZT-924	New York State Museum	bicknelli	Catskills	blood	2009	42.1778	-74.2306	1232	L_CATUST11
81	ZT-926	New York State Museum	bicknelli	Catskills	blood	2009	42.1313	-74.1504	1156	L_CATUST11
82	ZT-927	New York State Museum	bicknelli	Catskills	blood	2009	42.1313	-74.1504	1156	L_CATUST11
83	ZT-920	New York State Museum	bicknelli	Catskills	blood	2009	42.1258	-74.1293	1103
84	ZT-921	New York State Museum	bicknelli	Catskills	blood	2009	42.1258	-74.1293	1103
85	ZT-925	New York State Museum	bicknelli	Catskills	blood	2009	42.1778	-74.2306	1232
86	ZT-930	New York State Museum	bicknelli	Catskills	blood	2009	42.1313	-74.1504	1156
87	ZT-949	New York State Museum	bicknelli	Catskills	blood	2009	41.9987	-74.3852	1270
88	ZO-11138	New York State Museum	bicknelli	Catskills	tissue	2010	42.1258	-74.1293	1105
89	ZO-11235	New York State Museum	bicknelli	Catskills	tissue	2011	42.271	-74.1502	1188
90	ZO-13331	New York State Museum	bicknelli	Catskills	tissue	2012	42.2698	-74.1224	1180
91	ZT-1409	New York State Museum	bicknelli	Gaspesie	blood	2001	48.5333	-64.2167	180.9	L_CATMIN07
92	ZT-1407	New York State Museum	bicknelli	Gaspesie	blood	2001	48.5333	-64.2167	180.9
93	ZT-1412	New York State Museum	bicknelli	Gaspesie	blood	2005	48.5272	-64.2267	180.9	L_CATMIN08
94	ZT-1413	New York State Museum	bicknelli	Gaspesie	blood	2005	48.5272	-64.2267	180.9	L_CATMIN07
95	ZT-1414	New York State Museum	bicknelli	Gaspesie	blood	2005	48.5272	-64.2267	180.9	L_POEHUD01
96	ZT-1415	New York State Museum	bicknelli	Gaspesie	blood	2005	48.5272	-64.2267	180.9	L_CATMIN07
97	ZT-1430	New York State Museum	bicknelli	Gaspesie	blood	2005	48.9686	-65.5489	880.3	L_CATMIN07
98	ZT-1431	New York State Museum	bicknelli	Gaspesie	blood	2005	48.9686	-65.5489	880.3	L_CATMIN07
99	ZT-1433	New York State Museum	bicknelli	Gaspesie	blood	2005	49.0575	-64.7131	370.1	L_CATUST11	L_POEHUD01
100	ZT-1418	New York State Museum	bicknelli	Gaspesie	blood	2005	48.9686	-65.5489	880.3
101	ZT-1460	New York State Museum	bicknelli	Gaspesie	blood	2009	49.0022	-66.01	821.7	L_CATUST09	L_CATMIN07
102	ZT-1461	New York State Museum	bicknelli	Gaspesie	blood	2010	49.0022	-66.01	821.7	L_CATMIN07	L_CATUST09
103	ZT-1476	New York State Museum	bicknelli	Gaspesie	blood	2010	49.0022	-66.01	821.7	L_CATMIN07	L_CATUST11
104	ZT-1477	New York State Museum	bicknelli	Gaspesie	blood	2010	49.0022	-66.01	821.7	L_CATMIN07	L_CATUST11
105	ZT-1478	New York State Museum	bicknelli	Gaspesie	blood	2010	49.0022	-66.01	821.7	L_CATUST09	L_CATBIC11
106	ZT-1479	New York State Museum	bicknelli	Gaspesie	blood	2010	49.0022	-66.01	821.7	L_CATMIN01
107	ZT-1506	New York State Museum	bicknelli	Gaspesie	blood	2010	49.0022	-66.01	821.7	P_BT7	L_CATUST11	L_POEHUD01
108	ZT-1483	New York State Museum	bicknelli	Gaspesie	blood	2011	49.0022	-66.01	821.7	L_CATUST09
109	ZT-1484	New York State Museum	bicknelli	Gaspesie	blood	2011	49.0022	-66.01	821.7	L_CATUST09	L_CATUST11
110	ZT-1485	New York State Museum	bicknelli	Gaspesie	blood	2011	49.0022	-66.01	821.7	L_CATUST11	L_CATMIN07
111	AMNH-13279	American Museum of Natural History	bicknelli	Greens	blood	1993	44.5378	-72.8152	1149	L_CATMIN07
112	AMNH-13280	American Museum of Natural History	bicknelli	Greens	blood	1993	44.5378	-72.8152	1149	L_CATMIN07	L_CATUST11
113	AMNH-13285	American Museum of Natural History	bicknelli	Greens	blood	1993	43.578	-72.8056	1132	L_POEHUD01
114	AMNH-13286	American Museum of Natural History	bicknelli	Greens	blood	1993	43.578	-72.8056	1132	L_CATMIN07
115	AMNH-13287	American Museum of Natural History	bicknelli	Greens	blood	1993	43.578	-72.8056	1132	L_CATMIN08
116	AMNH-13288	American Museum of Natural History	bicknelli	Greens	blood	1993	43.578	-72.8056	1132	L_CATMIN07
117	AMNH-13281	American Museum of Natural History	bicknelli	Greens	blood	1993	44.5378	-72.8152	1149
118	AMNH-13305	American Museum of Natural History	bicknelli	Greens	blood	1994	43.578	-72.8056	1132	P_BT7	L_CATUST11
119	AMNH-13376	American Museum of Natural History	bicknelli	Greens	blood	1994	44.5378	-72.8152	1149	P_CATUST05	L_CATMIN07
120	AMNH-13377	American Museum of Natural History	bicknelli	Greens	blood	1994	44.5378	-72.8152	1149	P_CATUST05	L_CATMIN02
121	AMNH-13378	American Museum of Natural History	bicknelli	Greens	blood	1994	44.5378	-72.8152	1149	L_CATMIN07
122	AMNH-13379	American Museum of Natural History	bicknelli	Greens	blood	1994	44.5378	-72.8152	1149	L_CATMIN07
123	AMNH-13380	American Museum of Natural History	bicknelli	Greens	blood	1994	44.5378	-72.8152	1149	L_CATMIN07
124	AMNH-13381	American Museum of Natural History	bicknelli	Greens	blood	1994	44.5378	-72.8152	1149	L_CATUST11
125	AMNH-13382	American Museum of Natural History	bicknelli	Greens	blood	1994	42.9139	-72.9195	1046	L_CATMIN07
126	AMNH-13383	American Museum of Natural History	bicknelli	Greens	blood	1994	42.9139	-72.9195	1046
127	ZO-14321	New York State Museum	bicknelli	Greens	tissue	1999	43.0865	-72.926	1198	L_CATUST11
128	ZO-15341	New York State Museum	bicknelli	Greens	tissue	2004	43.0865	-72.926	1198	L_CATUST11
129	ZO-15344	New York State Museum	bicknelli	Greens	tissue	2009	44.5378	-72.8152	1149	L_CATUST11
130	ZO-15345	New York State Museum	bicknelli	Greens	tissue	2010	44.5378	-72.8152	1149	L_CATMIN07
131	ZO-15346	New York State Museum	bicknelli	Greens	tissue	2010	44.5378	-72.8152	1149
132	ZO-15347	New York State Museum	bicknelli	Greens	tissue	2010	44.5378	-72.8152	1149
133	ZT-1126	New York State Museum	bicknelli	Greens	blood	2012	44.5378	-72.8152	1149	L_CATUST11
134	ZT-1128	New York State Museum	bicknelli	Greens	blood	2012	44.5378	-72.8152	1149	P_CATUST06	L_CATUST11
135	ZT-1129	New York State Museum	bicknelli	Greens	blood	2012	44.5378	-72.8152	1149	P_CATUST06	L_CATUST11
136	ZT-1134	New York State Museum	bicknelli	Greens	blood	2012	44.5378	-72.8152	1149	L_CATUST11
137	ZT-1146	New York State Museum	bicknelli	Greens	blood	2012	44.5378	-72.8152	1149
138	DOT-13329	American Museum of Natural History	minimus	Labrador	blood	1995	53.285	-66.187	502	L_CATUST11
139	DOT-13330	American Museum of Natural History	minimus	Labrador	blood	1995	53.285	-66.187	502	L_CATUST11
140	ZT-1242	New York State Museum	minimus	Labrador	blood	2013	51.5606	-56.8032	243.3	H_POEATR01	L_CATUST11
141	ZT-1247	New York State Museum	minimus	Labrador	blood	2013	51.561	-56.803	243.3	H_COLL2	H_POEATR01	L_CATMIN07	L_CATUST09
142	ZT-1174	New York State Museum	minimus	Labrador	blood	2014	53.726	-63.479	495	L_POEHUD01	L_CATMIN07
143	ZT-1194	New York State Museum	minimus	Labrador	blood	2014	51.617	-56.719	17.1	L_CATMIN08	L_CATMIN07
144	ZT-1195	New York State Museum	minimus	Labrador	blood	2014	53.43	-64.751	477	H_POEATR01	H_COLL2	L_CATMIN07
145	ZT-1196	New York State Museum	minimus	Labrador	blood	2014	53.4349	-64.7581	474.1	L_CATUST09
146	ZT-1245	New York State Museum	minimus	Labrador	blood	2014	53.73	-63.475	492	L_CATMIN07
147	ZT-1246	New York State Museum	minimus	Labrador	blood	2014	53.73	-63.475	492	L_CATMIN07
148	ZT-1250	New York State Museum	minimus	Labrador	blood	2014	53.73	-63.475	492	L_CATUST11	L_CATUST09
149	ZT-1253	New York State Museum	minimus	Labrador	blood	2014	53.704	-63.517	492.5	L_CATMIN01
150	ZT-1254	New York State Museum	minimus	Labrador	blood	2014	53.726	-63.479	495	H_COLL2	L_CATMIN07
151	ZT-1252	New York State Museum	minimus	Labrador	blood	2014	53.716	-63.49	491
152	ZT-1173	New York State Museum	minimus	Labrador	blood	2015	51.561	-56.803	243.3	L_CATMIN07	L_CATUST11
153	ZT-1240	New York State Museum	minimus	Labrador	blood	2015	51.561	-56.803	243.3	L_CATMIN08	L_CATMIN07
154	ZT-1241	New York State Museum	minimus	Labrador	blood	2015	51.561	-56.803	243.3	P_BT7	L_CATMIN07
155	ZT-1255	New York State Museum	minimus	Labrador	blood	2015	51.561	-56.803	243.3	P_CATUST06	L_CATUST11
156	ZT-1264	New York State Museum	minimus	Labrador	blood	2015	51.481	-56.954	8	P_CATUST06	L_CATUST11
157	ZT-1266	New York State Museum	minimus	Labrador	blood	2015	51.877	-56.398	273.7	L_CATUST11	L_CATUST09
158	ZT-1267	New York State Museum	minimus	Labrador	blood	2015	51.877	-56.398	273.7	H_POEATR01	L_CATUST09
159	ZT-1270	New York State Museum	minimus	Labrador	blood	2015	51.495	-55.559	13.6	L_CATMIN07	L_CATUST11
160	ZT-1276	New York State Museum	minimus	Labrador	blood	2015	51.877	-56.398	273.7	P_TUMIG03
161	ZT-1490	New York State Museum	bicknelli	Lac Poulin	blood	2012	47.7842	-70.6174	963
162	ZT-1499	New York State Museum	bicknelli	Lac Poulin	blood	2012	48.0482	-70.3932	900
163	ZT-1486	New York State Museum	bicknelli	LacPoulin	blood	2012	47.554	-71.1534	969	L_CATUST11
164	ZT-1487	New York State Museum	bicknelli	LacPoulin	blood	2012	47.554	-71.1534	969	L_CATUST11
165	ZT-1488	New York State Museum	bicknelli	LacPoulin	blood	2012	47.554	-71.1534	969	L_CATUST11	L_CATMIN07
166	ZT-1489	New York State Museum	bicknelli	LacPoulin	blood	2012	47.554	-71.1534	969	P_BT7	L_CATUST11
167	ZT-1491	New York State Museum	bicknelli	LacPoulin	blood	2012	47.7842	-70.6174	963	L_CATMIN07
168	ZT-1492	New York State Museum	bicknelli	LacPoulin	blood	2012	47.7842	-70.6174	963	L_CATUST09	L_CATBIC10
169	ZT-1493	New York State Museum	bicknelli	LacPoulin	blood	2012	48.0482	-70.3932	900	P_BT7	L_CATUST11
170	ZT-1494	New York State Museum	bicknelli	LacPoulin	blood	2012	48.0482	-70.3932	900	P_BT7	L_CATUST09	L_CATUST11
171	ZT-1495	New York State Museum	bicknelli	LacPoulin	blood	2012	48.0482	-70.3932	900	L_CATUST11
172	ZT-1496	New York State Museum	bicknelli	LacPoulin	blood	2012	48.0482	-70.3932	900	P_BT7	L_CATMIN01
173	ZT-1497	New York State Museum	bicknelli	LacPoulin	blood	2012	48.0482	-70.3932	900	P_BT7	L_CATUST11
174	ZT-1498	New York State Museum	bicknelli	LacPoulin	blood	2012	48.0482	-70.3932	900	L_CATMIN07	L_CATUST11
175	ZT-1500	New York State Museum	bicknelli	LacPoulin	blood	2012	48.0482	-70.3932	900	H_COLL2	L_CATUST09	L_CATUST11
176	ZT-1501	New York State Museum	bicknelli	LacPoulin	blood	2012	48.0482	-70.3932	900	L_CATUST11	L_CATMIN07
177	ZT-1502	New York State Museum	bicknelli	LacPoulin	blood	2012	48.0482	-70.3932	900	L_CATUST11
178	ZT-1503	New York State Museum	bicknelli	LacPoulin	blood	2012	48.0482	-70.3932	900	P_BT7	L_CATUST11	L_CATBIC13
179	ZT-1504	New York State Museum	bicknelli	LacPoulin	blood	2012	48.0482	-70.3932	900	H_POEATR01	L_CATMIN07
180	ZT-1505	New York State Museum	bicknelli	LacPoulin	blood	2012	48.0482	-70.3932	900	L_CATMIN07
181	ZT-1437	New York State Museum	bicknelli	MassifDuSud	blood	2006	46.61	-70.4833	836.2	L_POEHUD01	L_CATMIN07
182	ZT-1438	New York State Museum	bicknelli	MassifDuSud	blood	2006	46.61	-70.4833	836.2	P_BT7	L_CATMIN01
183	ZT-1439	New York State Museum	bicknelli	MassifDuSud	blood	2006	46.61	-70.4833	836.2	H_COLL2	L_CATUST11
184	ZT-1440	New York State Museum	bicknelli	MassifDuSud	blood	2007	46.61	-70.4833	836.2	L_CATMIN01
185	ZT-1441	New York State Museum	bicknelli	MassifDuSud	blood	2007	46.61	-70.4833	836.2	L_CATMIN08	L_CATUST11
186	ZT-1442	New York State Museum	bicknelli	MassifDuSud	blood	2007	46.61	-70.4833	836.2	P_CATBIC09	L_CATUST11	L_CATBIC13
187	ZT-1444	New York State Museum	bicknelli	MassifDuSud	blood	2007	46.61	-70.4833	836.2	P_BT7	L_CATUST11
188	ZT-1445	New York State Museum	bicknelli	MassifDuSud	blood	2007	46.61	-70.4833	836.2	H_POEATR01	L_CATMIN07	L_CATBIC12
189	ZT-1447	New York State Museum	bicknelli	MassifDuSud	blood	2007	46.61	-70.4833	836.2	L_CATMIN01	L_POEHUD01
190	ZT-1452	New York State Museum	bicknelli	MassifDuSud	blood	2009	46.61	-70.4833	836.2	P_CATUST06	L_CATBIC05	L_CATMIN07
191	ZT-1453	New York State Museum	bicknelli	MassifDuSud	blood	2009	46.61	-70.4833	836.2	L_CATMIN01	L_CATUST09
192	ZT-1443	New York State Museum	bicknelli	MassifDuSud	blood	2010	46.61	-70.4833	836.2	P_BT7	L_CATUST09
193	ZT-1446	New York State Museum	bicknelli	MassifDuSud	blood	2010	46.61	-70.4833	836.2	L_POEHUD01
194	ZT-1462	New York State Museum	bicknelli	MassifDuSud	blood	2010	46.61	-70.4833	836.2	L_CATUST11
195	ZT-1463	New York State Museum	bicknelli	MassifDuSud	blood	2010	46.61	-70.4833	836.2	H_POEATR01	L_CATMIN07
196	ZT-1464	New York State Museum	bicknelli	MassifDuSud	blood	2010	46.61	-70.4833	836.2	P_BT7	L_CATMIN07	L_CATUST11
197	ZT-1475	New York State Museum	bicknelli	MassifDuSud	blood	2010	46.61	-70.4833	836.2	L_CATMIN07
198	ZT-1481	New York State Museum	bicknelli	MassifDuSud	blood	2011	46.61	-70.4833	836.2	L_CATUST11
199	ZT-1482	New York State Museum	bicknelli	MassifDuSud	blood	2011	46.61	-70.4833	836.2	L_CATUST11
200	ZT-1448	New York State Museum	bicknelli	MontGosford	blood	2003	45.3	-70.8667	1127	P_CATUST06	L_CATUST11
201	ZT-1449	New York State Museum	bicknelli	MontGosford	blood	2003	45.3	-70.8667	1127	H_CATUST22	L_CATUST09	L_CATMIN07
202	ZT-1450	New York State Museum	bicknelli	MontGosford	blood	2003	45.3	-70.8667	1127	L_CATMIN07	L_CATMIN08
203	ZT-1471	New York State Museum	bicknelli	MontGosford	blood	2003	45.3	-70.8667	1127	P_BT7	L_POEHUD01	L_CATMIN07
204	ZT-1472	New York State Museum	bicknelli	MontGosford	blood	2003	45.3	-70.8667	1127	P_BT7	L_POEHUD01	L_CATUST09
205	ZT-1473	New York State Museum	bicknelli	MontGosford	blood	2003	45.3	-70.8667	1127	P_BT7
206	ZT-1474	New York State Museum	bicknelli	MontGosford	blood	2003	45.3	-70.8667	1127	H_COLL2	L_CATBIC07	L_CATUST11
207	ZT-1451	New York State Museum	bicknelli	MontGosford	blood	2009	45.3	-70.8667	1127	H_POEATR01	L_CATMIN07
208	ZT-1456	New York State Museum	bicknelli	MontGosford	blood	2009	45.3	-70.8667	1127	L_CATUST09	L_CATBIC10
209	ZT-1457	New York State Museum	bicknelli	MontGosford	blood	2009	45.3	-70.8667	1127	L_CATMIN07	L_POEHUD01
210	ZT-1458	New York State Museum	bicknelli	MontGosford	blood	2009	45.3	-70.8667	1127	P_BT7	L_CATMIN01
211	ZT-1459	New York State Museum	bicknelli	MontGosford	blood	2009	45.3	-70.8667	1127	L_CATUST09
212	ZT-1454	New York State Museum	bicknelli	MontGosford	blood	2010	45.3	-70.8667	1127	L_CATMIN01	L_CATUST09
213	ZT-1455	New York State Museum	bicknelli	MontGosford	blood	2010	45.3	-70.8667	1127	H_POEATR01	L_CATUST09
214	ZT-1465	New York State Museum	bicknelli	MontGosford	blood	2010	45.3	-70.8667	1127	L_CATUST11	L_POEHUD01
215	ZT-1466	New York State Museum	bicknelli	MontGosford	blood	2010	45.3	-70.8667	1127	L_CATUST11	L_CATUST09
216	ZT-1467	New York State Museum	bicknelli	MontGosford	blood	2010	45.3	-70.8667	1127	L_CATMIN07
217	ZT-1468	New York State Museum	bicknelli	MontGosford	blood	2010	45.3	-70.8667	1127	L_CATUST09
218	ZT-1469	New York State Museum	bicknelli	MontGosford	blood	2010	45.3	-70.8667	1127	L_CATUST09
219	ZT-1470	New York State Museum	bicknelli	MontGosford	blood	2010	45.3	-70.8667	1127	L_CATUST25	L_CATBIC02
220	ZT-1202	New York State Museum	minimus	NNewfoundland	blood	2013	51.5382	-55.9378	40
221	ZT-1281	New York State Museum	minimus	NNewfoundland	blood	2015	51.495	-55.559	13.6
222	DOT-13331	American Museum of Natural History	minimus	NNewfoundland	blood	1996	51.557	-55.73	3	L_CATMIN07
223	ZT-1183	New York State Museum	minimus	NNewfoundland	blood	2013	49.7781	-57.2912	473.1	H_COLL2	L_CATUST11
224	ZT-1184	New York State Museum	minimus	NNewfoundland	blood	2013	49.7781	-57.2912	473.1	H_COLL2	H_POEATR01	L_CATUST11
225	ZT-1186	New York State Museum	minimus	NNewfoundland	blood	2013	49.7603	-57.2996	521	H_POEATR01	H_COLL2
226	ZT-1187	New York State Museum	minimus	NNewfoundland	blood	2013	49.7616	-57.2912	506.6	L_TABI09
227	ZT-1189	New York State Museum	minimus	NNewfoundland	blood	2013	49.7849	-57.2896	472	P_CATUST06	L_CATMIN07
228	ZT-1191	New York State Museum	minimus	NNewfoundland	blood	2013	49.7589	-57.2945	530.8	H_POEATR01
229	ZT-1193	New York State Museum	minimus	NNewfoundland	blood	2013	49.7608	-57.2957	520.2	H_COLL2
230	ZT-1198	New York State Museum	minimus	NNewfoundland	blood	2013	51.538	-55.938	40.5	L_CATMIN07
231	ZT-1220	New York State Museum	minimus	NNewfoundland	blood	2014	49.773	-57.2895	484.5	H_COLL2
232	ZT-1225	New York State Museum	minimus	NNewfoundland	blood	2014	49.8172	-57.2761	483.2	P_CATUST06	L_CATUST11
233	ZT-1239	New York State Museum	minimus	NNewfoundland	blood	2014	49.6354	-57.6237	524.6	H_COLL2	L_CATMIN08
234	ZT-1273	New York State Museum	minimus	NNewfoundland	blood	2015	51.581	-55.902	14.2	L_CATMIN07
235	ZT-956	New York State Museum	bicknelli	NovaScotia	blood	2010	47.0059	-60.4551	21.8	L_CATMIN07	L_CATUST11
236	ZT-961	New York State Museum	bicknelli	NovaScotia	blood	2010	47.0059	-60.4551	21.8	L_CATUST11
237	ZT-964	New York State Museum	bicknelli	NovaScotia	blood	2010	47.0059	-60.4551	21.8	L_CATUST11	L_CATMIN07
238	ZT-966	New York State Museum	bicknelli	NovaScotia	blood	2010	47.0059	-60.4551	21.8	P_BT7	L_CATUST11
239	ZT-967	New York State Museum	bicknelli	NovaScotia	blood	2010	47.0059	-60.4551	21.8	P_BT7	L_CATMIN07	L_CATUST11
240	ZT-971	New York State Museum	bicknelli	NovaScotia	blood	2010	47.0059	-60.4551	21.8	L_CATMIN07	L_CATUST11
241	ZT-993	New York State Museum	bicknelli	NovaScotia	blood	2010	47.207	-60.151	62.3	P_BT7	L_CATMIN07	L_CATMIN08
242	ZT-994	New York State Museum	bicknelli	NovaScotia	blood	2010	47.207	-60.151	62.3	L_CATUST11
243	ZT-995	New York State Museum	bicknelli	NovaScotia	blood	2010	47.207	-60.151	62.3	P_BT7	L_CATUST11
244	ZT-998	New York State Museum	bicknelli	NovaScotia	blood	2010	47.207	-60.151	62.3	L_CATUST11	L_CATGUT04
245	ZT-999	New York State Museum	bicknelli	NovaScotia	blood	2010	47.0059	-60.4551	21.8	L_CATUST11
246	ZT-1393	New York State Museum	bicknelli	NovaScotia	blood	2011	47.0059	-60.4551	21.8	L_CATMIN07
247	ZT-1175	New York State Museum	bicknelli	NovaScotia	blood	2011	47.0059	-60.4551	21.8	L_CATUST11
248	ZT-1395	New York State Museum	bicknelli	NovaScotia	blood	2011	47.0059	-60.4551	21.8	P_CATBIC09	L_CATUST11
249	ZT-962	New York State Museum	bicknelli	NovaScotia	blood	2011	47.0059	-60.4551	21.8	L_CATMIN01
250	ZT-786	New York State Museum	minimus	SNewfoundland	blood	2002	47.2633	-52.7772	14.7
251	ZT-787	New York State Museum	minimus	SNewfoundland	blood	2002	47.2633	-52.7772	14.7
252	ZT-788	New York State Museum	minimus	SNewfoundland	blood	2002	47.2633	-52.7772	14.7
253	ZT-783	New York State Museum	minimus	SNewfoundland	blood	2002	47.2633	-52.7772	14.7
254	ZT-784	New York State Museum	minimus	SNewfoundland	blood	2002	47.2633	-52.7772	14.7
255	ZT-785	New York State Museum	minimus	SNewfoundland	blood	2002	47.2633	-52.7772	14.7
256	ZT-789	New York State Museum	minimus	SNewfoundland	blood	2003	47.2633	-52.7772	14.7
257	ZT-790	New York State Museum	minimus	SNewfoundland	blood	2003	47.2633	-52.7772	14.7
258	ZT-791	New York State Museum	minimus	SNewfoundland	blood	2003	47.2633	-52.7772	14.7
259	ZT-793	New York State Museum	minimus	SNewfoundland	blood	2003	47.2633	-52.7772	14.7
260	ZT-797	New York State Museum	minimus	SNewfoundland	blood	2003	47.6126	-57.6156	16.8
261	ZT-799	New York State Museum	minimus	SNewfoundland	blood	2003	47.6126	-57.6156	16.8
262	ZT-1208	New York State Museum	minimus	SNewfoundland	blood	2014	47.032	-54.12	60.4
263	DOT-13332	American Museum of Natural History	minimus	SNewfoundland	blood	1996	47.559	-52.75	78.7	L_CATMIN08
264	ZT-792	New York State Museum	minimus	SNewfoundland	blood	2003	47.2633	-52.7772	14.7	L_POEHUD01
265	ZT-798	New York State Museum	minimus	SNewfoundland	blood	2003	47.6126	-57.6156	16.8	P_CATUST06
266	ZT-1207	New York State Museum	minimus	SNewfoundland	blood	2014	47.1655	-52.889	73.4	P_BT7	L_CATUST11
267	ZT-1209	New York State Museum	minimus	SNewfoundland	blood	2014	47.14	-54.062	30.5	P_CATUST05	L_CATUST11
268	ZT-1213	New York State Museum	minimus	SNewfoundland	blood	2014	47.14	-54.062	30.5	P_BT7	L_CATUST11
269	ZT-1228	New York State Museum	minimus	SNewfoundland	blood	2014	47.165	-52.87	50.8	P_BT7	L_CATUST11
270	ZT-1229	New York State Museum	minimus	SNewfoundland	blood	2014	47.165	-52.87	50.8	P_CATUST05	L_CATMIN08	L_CATMIN07
271	ZT-1232	New York State Museum	minimus	SNewfoundland	blood	2014	47.164	-52.874	73.4	H_POEATR01
272	ZT-1233	New York State Museum	minimus	SNewfoundland	blood	2014	47.163	-52.876	73.4	H_POEATR01	L_CATMIN07	L_POEHUD01
273	ZT-1235	New York State Museum	minimus	SNewfoundland	blood	2014	47.0187	-54.1306	94.5	L_CATUST11	L_CATMIN11
274	ZT-1236	New York State Museum	minimus	SNewfoundland	blood	2014	47.0187	-54.1306	94.5	L_CATMIN07
275	ZT-1170	New York State Museum	minimus	SNewfoundland	blood	2015	47.514	-57.402	15.4	P_CATUST05
276	ZT-1171	New York State Museum	minimus	SNewfoundland	blood	2015	47.514	-57.402	15.4	L_CATUST11
277	ZT-1172	New York State Museum	minimus	SNewfoundland	blood	2015	47.514	-57.402	15.4	P_BT7
278	ZT-1243	New York State Museum	minimus	SNewfoundland	blood	2015	48.255	-57.713	400.3	L_CATUST11
279	AMNH-13306	American Museum of Natural History	bicknelli	Whites	blood	1994	44.3044	-71.3171	1730	L_CATMIN01
280	AMNH-13307	American Museum of Natural History	bicknelli	Whites	blood	1994	44.3044	-71.3171	1730	L_CATUST11
281	AMNH-13308	American Museum of Natural History	bicknelli	Whites	blood	1994	44.3044	-71.3171	1730	L_CATMIN07	L_CATMIN08
282	AMNH-13309	American Museum of Natural History	bicknelli	Whites	blood	1994	44.2627	-71.3125	1730	L_CATMIN07
283	AMNH-13310	American Museum of Natural History	bicknelli	Whites	blood	1994	44.2627	-71.3125	1730	L_CATMIN07
284	AMNH-13323	American Museum of Natural History	bicknelli	Whites	blood	1995	44.3044	-71.3171	1730	L_CATMIN07
285	AMNH-13324	American Museum of Natural History	bicknelli	Whites	blood	1995	44.3044	-71.3171	1730	L_CATMIN07
286	AMNH-13325	American Museum of Natural History	bicknelli	Whites	blood	1995	44.3044	-71.3171	1730	L_CATMIN07
287	AMNH-13326	American Museum of Natural History	bicknelli	Whites	blood	1995	44.3044	-71.3171	1730	L_CATMIN07
288	AMNH-13327	American Museum of Natural History	bicknelli	Whites	blood	1995	44.3044	-71.3171	1730	L_CATMIN07
289	AMNH-13328	American Museum of Natural History	bicknelli	Whites	blood	1995	44.0015	-71.5353	1295	L_CATUST11
290	ZO-14311	New York State Museum	bicknelli	Whites	tissue	2004	44.6647	-71.7702	1047	H_POEATR01	L_CATBIC01
291	ZO-14313	New York State Museum	bicknelli	Whites	tissue	2004	44.6647	-71.7702	1047	L_POEHUD01
292	ZO-14312	New York State Museum	bicknelli	Whites	tissue	2004	44.6647	-71.7702	1047
293	ZO-14314	New York State Museum	bicknelli	Whites	tissue	2004	44.6647	-71.7702	1047
294	ZO-15342	New York State Museum	bicknelli	Whites	tissue	2010	44.3044	-71.3171	1731
295	ZT-1107	New York State Museum	bicknelli	Whites	blood	2012	45.0064	-70.4099	879	L_CATUST11	L_CATUST09
296	ZT-1108	New York State Museum	bicknelli	Whites	blood	2012	45.0064	-70.4099	879	P_BT7	L_CATUST11
297	ZT-1109	New York State Museum	bicknelli	Whites	blood	2012	45.0064	-70.4099	879
298	ZT-1169	New York State Museum	bicknelli	Whites	blood	2013	45.4689	-70.1278	1101	P_BT7	L_CATUST11
